# Supplementary material for: Magnitude and determinants of gender-based violence among female students in Ethiopian higher educational institutions: a systematic review and meta-analysis
Source: Front Psychiatry. 2024 Aug 22;15:1387032. doi: 10.3389/fpsyt.2024.1387032 (PMC11374738; doi:10.3389/fpsyt.2024.1387032)
Supplement: Supplementary file 1 [file DataSheet1.xlsx]

## Sheet: Sheet1
Authors	Study year	Category based on study year	Tools	Institution	Place	Region	Response rate(%)	Sample size	LT Prev GBV(%)	One yr prev(%)	Prev After Join(%)	Prev Physical in %	StanprevGBVLT	logprevGBVLT	StanlogprevGBVLT	StanprevGBV/yr	logprevGBV/yr	StanlogprevGBV/yr	Stanprevphy	logprevphy	Stanlog prevphy
Gebrie et al.(2022)	2021	> 2017	WHO Multi-Country Study of Violence Against Women	College	Dessie	Amhara	98.7	401	62.6			62.3	2.4163	4.13677	20.3323				2.42015	4.13196	20.3205
Negero et al.(2019)	2016	< 2017	WHO Multi-Country Study of Violence Against Women	University	Debremarkos	Amhara	91	766	36			17.1	1.73431	3.58352	18.9208				1.36038	2.83908	16.8356
Birkie et al.(2020)	2018	> 2017	Sexual and Physical Abuse History Questionnaire	College	Gondar	Amhara	92.2	299	35.1			29.5	2.7602	3.5582	18.8536				2.63736	3.38439	18.3862
Abubeker et al.(2021)	2016	< 2017	WHO Multi-Country Study of Violence Against Women	College	Harar	Harari	98.7	298	57.7			36.2	2.86187	4.05526	20.1306				2.78392	3.58906	18.9354
Arnold et al.(2008)	2006	< 2017	WHO Multi-Country Study of Violence Against Women	College	Hawassa	SNNPs	100	1330	59.9	40.3	46.1	18.5	1.34388	4.09268	20.2235	1.34497	3.69635	19.2171	1.06473	2.91777	17.068
Yaynshet G (2007)	2007	< 2017	WHO Multi-Country Study of Violence Against Women	College	Mekelle	Tigray	96.2	1024	62.1	40.2		46.3	1.51606	4.12875	20.3126	1.53219	3.69387	19.2106	1.55822	3.83514	19.5754
Workye et al.(2023)	2021	> 2017	WHO Multi-Country Study of Violence Against Women	University	Wolkite	SNNPs	100	353	46.2	18.7	28	56.1	2.65353	3.83298	19.5699	2.07529	2.92852	17.0995	2.64135	4.02714	20.0605

## Sheet: Sheet2
Authors	Yrs of pub	Institution	Region	S. size	LT Prev GBV(%)	Associated factors	OR	LCI	UCI	Log OR	Log LCI	Log UCI	StanlogOR
Gebrie et al. (2022)	2022	Private college	Amhara	401	62.6	Witnessed their mother’s abuse by their father during childhood	4.04	1.36	12.1	1.39624	0.307485	2.49321	0.557582
Arnold et al.(2008)	2008	Public college	SNNPs	1330	59.9	Witnessed their mother’s abuse by their father during childhood	2.22	1.58	3.14	0.797507	0.457425	1.14422	0.175204
Yaynshet G (2007)	2007	Private college	Tigray	1024	62.1	Witnessed their mother’s abuse by their father during childhood	1.45	1.02	2.06	0.371564	0.0198026	0.722706	0.179312
Negero et al.(2019)	2019	University	Amhara	766	36	Lack of open discussion in the family on RH and related personal issues	4.78	2.87	7.11	1.56444	1.05431	1.9615	0.231426
Birkie et al.(2020)	2020	Public college	Amhara	299	35.1	Lack of open discussion in the family on RH and related personal issues	5.05	1.37	18.55	1.61939	0.314811	2.92047	0.664709
Workye et al.(2021)	2021	University	SNNPs	353	46.2	Lack of open discussion in the family on RH and related personal issues	2.48	1.27	4.84	0.908259	0.239017	1.57691	0.3413
Workye et al.(2023)	2023	University	SNNPs	353	46.2	Alcohol consumption	2.53	1.21	6.3	0.928219	0.19062	1.84055	0.4209
Yaynshet G(2007)	2007	Private college	Tigray	1024	62.1	Alcohol consumption	1.97	1.43	2.71	0.678034	0.357674	0.996949	0.16308
Arnold et al.(2008)	2008	Public college	SNNPs	1330	59.9	Alcohol consumption	1.65	1.06	2.55	0.500775	0.0582689	0.936093	0.223935
Birkie et al.(2020)	2020	Public college	Amhara	299	35.1	Alcohol consumption	8.3	2.57	27	2.11626	0.943906	3.29584	0.599982
Gebrie et al.(2022)	2022	Private college	Amhara	401	62.6	Tight family control	6.14	1.38	7.1	1.81482	0.322083	1.96009	0.41786
Negero et al.(2019)	2019	University	Amhara	766	36	Tight family control	3.45	1.99	5.76	1.23837	0.688135	1.75094	0.271123
Birkie et al.(2020)	2020	Public college	Amhara	299	35.1	Tight family control	3.4	1.04	10.72	1.22378	0.0392207	2.37211	0.595125
