# Supplementary material for: Magnitude and determinants of gender-based violence among female students in Ethiopian higher educational institutions: a systematic review and meta-analysis
Source: Front Psychiatry. 2024 Aug 22;15:1387032. doi: 10.3389/fpsyt.2024.1387032 (PMC11374738; doi:10.3389/fpsyt.2024.1387032)
Supplement: Supplementary file 2 [file DataSheet2.xlsx]

## Sheet: Sheet1
Authors with year of publication	Study year	Category based on study year	Tools	Institution	Place	Region	Response rate(%)	Sample size	Prev Sexual(%)	One yr prev(%)	Prev After Join(%)	Stanprevsexual LT	logprevsexual LT	Stanlogprevsexua LT	Stanprevsexual/yr	logprevsexual/yr	Stanlogprevsexua/yr	Stanprevsexual join	logprevsexual join	Stanlogprevsexua join
Gebrie et al.(2022)	2021	> 2017	WHO Multi-Country Study of Violence Against Women	College	Dessie	Amhara	98.7	401	39.2			2.43794	3.66868	19.1448
Negero et al.(2019)	2016	< 2017	WHO Multi-Country Study of Violence Against Women	University	Debremarkos	Amhara	91	766	18.9			1.41458	2.93916	17.1306
Birkie et al.(2020)	2018	> 2017	Sexual and Physical Abuse History Questionnaire	College	Gondar	Amhara	92.2	299	34.1			2.74148	3.5293	18.7767
Abubeker et al.(2021)	2016	< 2017	WHO Multi-Country Study of Violence Against Women	College	Harar	Others	98.7	298	46.6			2.88972	3.8416	19.5919
Arnold et al.(2008)	2006	< 2017	WHO Multi-Country Study of Violence Against Women	College	Hawassa	SNNPs	100	1330	54.9	40.3	46.1	1.36442	4.00551	20.0065	1.34497	3.69635	19.2171	1.36684	3.83081	19.5643
Yaynshet G (2007)	2007	< 2017	WHO Multi-Country Study of Violence Against Women	College	Mekelle	Others	96.2	1024	45.4	40.2		1.55587	3.81551	19.5251	1.53219	3.69387	19.2106
Workye et al.(2023)	2021	> 2017	WHO Multi-Country Study of Violence Against Women	University	Wolkite	SNNPs	100	353	47	18.7	28	2.65644	3.85015	19.6138	2.07529	2.92852	17.0995	2.38978	3.3322	18.2435
Benti and Teferi (2015)	2013	< 2017	WHO Multi-Country Study of Violence Against Women	College	Nekemte	Oromia	99.6	562	41.3	31.9		2.07695	3.72086	19.2808	1.96608	3.46261	18.598
Bekele and Deressa (2014)	2012	< 2017	WHO Multi-Country Study of Violence Against Women	University	Ambo	Oromia	98.8	590	76.4	43.7		1.74814	4.33598	20.8171	2.04206	3.77735	19.427
Shimekaw et al.(2013)	2012	< 2017	WHO Multi-Country Study of Violence Against Women	College	Bagir Dar	Amhara	99.1	536	37.3			2.08884	3.61899	19.0144
Temesgan W.Z et al.(2021)	2019	> 2017	WHO Multi-Country Study of Violence Against Women	College	Debremarkos	Amhara	97.8	413	27.1	17.2	21.3	2.18712	3.29953	18.1536	1.85697	2.84491	16.8529	2.01466	3.05871	17.4766
Mamaru A et al.(2015)	2014	< 2017	WHO Multi-Country Study of Violence Against Women	University	Jimma	Oromia	N/A	385	78.2			2.10427	4.35927	20.873
Tegegne KT et al.(2019	2018	> 2017	WHO Multi-Country Study of Violence Against Women	College	Hawassa	SNNPs	100	385	38.4			2.47871	3.64806	19.0908
Esayas et al.(2023)	2020	> 2017	WHO Multi-Country Study of Violence Against Women	College	Hawassa	SNNPs	95.6	330	61.2	61.2		2.68247	4.11415	20.2765	2.68247	4.11415	20.2765
Seid A(2018)	2018	> 2017	WHO Multi-Country Study of Violence Against Women	University	Jigjiga	Others	94.3	561	36.5	17	17	2.0326	3.59731	18.9572	1.58592	2.83321	16.8181	1.58592	2.83321	16.8181
A Takele and T Setegn (2014)	2012	< 2017	Structured Interview for Violence Risk Assessment	University	Madawalabo	Oromia	96.6	397	41.1	25.4		2.46935	3.71601	19.2682	2.1847	3.23475	17.974
SM Hassen and BH Mohammed (2021)	2016	< 2017	WHO Multi-Country Study of Violence Against Women	University	Debrebirhan	Amhara	91.5	627	54.9		35.6	1.9872	4.00551	20.0065				1.9122	3.57235	18.8912
Tora A (2013)	2011	< 2017	WHO Multi-Country Study of Violence Against Women	University	Wolaita Sodo	SNNPs	N/A	374	23.4			2.18921	3.15274	17.744
Kassa S et al.(2019)	2018	> 2017	WHO Multi-Country Study of Violence Against Women	University	Dessie	Amhara	97.8	402	59.7	34.1		2.4464	4.08933	20.2152	2.36432	3.5293	18.7767
Bekele et al.(2015)	2014	< 2017	WHO Multi-Country Study of Violence Against Women	University	Madawalabo	Oromia	97.9	605	36.5	36.5		1.95729	3.59731	18.9572	1.95729	3.59731	18.9572
Yemsrach et al.(2017)	2016	< 2017	WHO Multi-Country Study of Violence Against Women	College	Bishoftu	Oromia	100	395	43.3			2.49308	3.76815	19.4033
EG Sendo and M Meleku (2015)	2013	< 2017	WHO Multi-Country Study of Violence Against Women	University	Hawassa	SNNPs	100	336	42.9	3	14.3	2.70008	3.75887	19.3793	0.93063	1.09861	10.4623	1.9098	2.66026	16.2951
Henock et al.(2015)	2013	< 2017	WHO Multi-Country Study of Violence Against Women	University	Mizan Tepi	SNNPs	94.4	570	75.4	63	66.3	1.80391	4.32281	20.7854	2.02224	4.14313	20.348	1.97986	4.19419	20.4732
Adinew and Hagos (2017)	2015	< 2017	WHO Multi-Country Study of Violence Against Women	University	Wolaita Sodo	SNNPs	95.4	462	45.4	24.4	36.1	2.31635	3.81551	19.5251	1.99818	3.19458	17.8617	2.23451	3.58629	18.9281
Tadesse S (2004)	2004	< 2017	WHO Multi-Country Study of Violence Against Women	University	Addis Ababa	Others	N/A	612	58	41.8		1.99509	4.06044	20.1435	1.99376	3.7329	19.3121

## Sheet: Sheet2
Authors	Yrs of pub	Institution	Region	S. size	LT Prev Sexual(%)	Associated factors	OR	LCI	UCI	Log OR	Log LCI	Log UCI	Stan Log OR
Henock et al.(2015)	2015	University	SNNPs	570	75.4	Have drunken friends	5.6	2.46	12.74	1.72277	0.900161	2.54475	0.419537
Adinew and Hagos(2017)	2017	University	SNNPs	462	45.4	Have drunken friends	3.01	2.87	3.91	1.10194	1.05431	1.36354	0.078884
A seid(2018)	2018	University	Somali	561	36.5	Have drunken friends	2.27	1.05	4.93	0.81978	0.0487902	1.59534	0.394528
Shimekaw et al.(2013)	2013	private college	Amhara	536	37.3	Have drunken friends	3.13	1.09	8.97	1.14103	0.0861777	2.19389	0.537681
Birkie et al.(2020)	2020	Public college	Amhara	299	34.1	Having two or more sexual partner	11.5	2.8	47.16	2.44235	1.02962	3.85355	0.720389
Bekele and Deressa,(2014)	2014	University	Oromia	590	76.4	Having two or more sexual partner	4.32	1.1	16.23	1.46326	0.0953102	2.78686	0.68662
W.Z. Temesgan et al.(2021)	2021	Public college	Oromia	413	27.1	Having two or more sexual partner	6.42	2.27	18.16	1.85942	0.81978	2.89922	0.53047
Esayas et al.(2023)	2023	Public college	SNNPs	330	61.2	Having two or more sexual partner	3.44	1.64	7.2	1.23547	0.494696	1.97408	0.377394
Benti and Teferi,(2015)	2015	Public college	Oromia	562	41.3	Having two or more sexual partner	7.24	3.1	13.12	1.97962	1.1314	2.57414	0.368045
EG Sendo and M Meleku(2015)	2015	University	SNNPs	336	42.9	Regular boy friend	5.07	1.59	7.12	1.62334	0.463734	1.96291	0.382442
Bekele et al.(2015)	2015	University	Oromia	605	36.5	Regular boy friend	4.78	2	11.27	1.56444	0.693147	2.42214	0.441071
Adinew and Hagos(2017)	2017	University	SNNPs	462	45.4	Regular boy friend	1.89	1.42	2.99	0.636577	0.350657	1.09527	0.189953
A seid(2018)	2018	University	Somali	561	36.5	Regular boy friend	1.99	1.12	3.57	0.688135	0.113329	1.27257	0.295724
Abubeker et al.(2021)	2021	Public college	Harar	298	46.6	Regular boy friend	4.42	2.4	8.05	1.48614	0.875469	2.08567	0.308725
Henock et al.(2015)	2015	University	SNNPs	570	75.4	Chat chewing	4.24	1.92	9.37	1.44456	0.652325	2.23751	0.404385
Bekele, et al.(2015)	2015	University	Oromia	605	36.5	Chat chewing	3.11	1.36	7.11	1.13462	0.307485	1.9615	0.421943
Birkie et al.(2020)	2020	Public college	Amhara	299	34.1	Chat chewing	11.05	3.53	34.6	2.40243	1.2613	3.54385	0.582285
